# Supplementary material for: In-Depth Understanding of Granule Compression Behavior under Variable Raw Material and Processing Conditions
Source: Pharmaceutics. 2022 Jan 12;14(1):177. doi: 10.3390/pharmaceutics14010177 (PMC8780340; doi:10.3390/pharmaceutics14010177)
Supplement: Supplementary file 1 [file pharmaceutics-14-00177-s001.zip]

Archive with 1 entries (1 files):
- pharmaceutics-1530635-supplementary.pdf
